# Supplementary material for: Thyroid function, physical activity and sedentary behaviour: A bidirectional two-sample Mendelian randomisation study
Source: J Glob Health. 2024 Sep 27;14:04154. doi: 10.7189/jogh.14.04154 (PMC11426939; doi:10.7189/jogh.14.04154)
Supplement: Online Supplementary Document [file jogh-14-04154-s001.zip]

Archive with 2 entries (2 files):
- jogh-14-04154-s001.pdf
- jogh-14-04154-s002.xlsx
