# Supplementary material for: Thyroid function, physical activity and sedentary behaviour: A bidirectional two-sample Mendelian randomisation study
Source: J Glob Health. 2024 Sep 27;14:04154. doi: 10.7189/jogh.14.04154 (PMC11426939; doi:10.7189/jogh.14.04154)
Supplement: Online Supplementary Document [file jogh-14-04154-s001.zip › jogh-14-04154-s002.xlsx]

## Sheet: 报告
	报告：成功合并 43 个工作表。
	工作簿	工作表	合并状态	合并后的位置
	Supplementary TableS2.xls	Table S2	成功	Table S2'
	Supplementary TableS3.xls	Table S3. Hypothyroidism	成功	Table S3. Hypothyroidism'
	Supplementary TableS3.xls	Table S3.Hyperthyroidism	成功	Table S3.Hyperthyroidism'
	Supplementary TableS3.xls	Table S3. TSH	成功	Table S3. TSH'
	Supplementary TableS3.xls	Table S3. FT4	成功	Table S3. FT4'
	Supplementary TableS3.xls	Table S3. LST	成功	Table S3. LST'
	Supplementary TableS3.xls	Table S3. MVPA	成功	Table S3. MVPA'
	Supplementary TableS4.xls	hypothyroidism to LST step 1	成功	hypothyroidism to LST step 1'
	Supplementary TableS4.xls	hypothyroidism to MVPA step 1	成功	hypothyroidism to MVPA step 1'
	Supplementary TableS4.xls	hypothyroidism to MVPA step 3	成功	hypothyroidism to MVPA step 3'
	Supplementary TableS4.xls	hyperthyroidism to LST step 1	成功	hyperthyroidism to LST step 1'
	Supplementary TableS4.xls	hyperthyroidism to MVPA step 1	成功	hyperthyroidism to MVPA step 1'
	Supplementary TableS4.xls	TSH to LST step 1	成功	TSH to LST step 1'
	Supplementary TableS4.xls	TSH to LST step 3	成功	TSH to LST step 3'
	Supplementary TableS4.xls	TSH to MVPA step 1	成功	TSH to MVPA step 1'
	Supplementary TableS4.xls	TSH to MVPA step 3	成功	TSH to MVPA step 3'
	Supplementary TableS4.xls	TSH to MVPA step 4	成功	TSH to MVPA step 4'
	Supplementary TableS4.xls	FT4 to LST step1	成功	FT4 to LST step1'
	Supplementary TableS4.xls	FT4 to LST step3	成功	FT4 to LST step3'
	Supplementary TableS4.xls	FT4 to LST step4	成功	FT4 to LST step4'
	Supplementary TableS4.xls	FT4 to MVPA step1	成功	FT4 to MVPA step1'
	Supplementary TableS4.xls	FT4 to MVPA step 4	成功	FT4 to MVPA step 4'
	Supplementary TableS5.xls	Table S5	成功	Table S5'
	Supplementary TableS6.xls	Table S6. TSH, bmi to LST	成功	Table S6. TSH, bmi to LST'
	Supplementary TableS7.xls	Table S7	成功	Table S7'
	SupplementaryTableS8.xls	LST to hypothyroidism step 1	成功	LST to hypothyroidism step 1'
	SupplementaryTableS8.xls	LST to hypothyroidism step 2	成功	LST to hypothyroidism step 2'
	SupplementaryTableS8.xls	LST to hyperthyroidism step 1	成功	LST to hyperthyroidism step 1'
	SupplementaryTableS8.xls	LST to hyperthyroidism step 2	成功	LST to hyperthyroidism step 2'
	SupplementaryTableS8.xls	LST to TSH step 1	成功	LST to TSH step 1'
	SupplementaryTableS8.xls	LST to TSH step 2	成功	LST to TSH step 2'
	SupplementaryTableS8.xls	LST to FT4 step 1	成功	LST to FT4 step 1'
	SupplementaryTableS8.xls	LST to FT4 step 2	成功	LST to FT4 step 2'
	SupplementaryTableS8.xls	MVPA to hypothyroidism step 1	成功	MVPA to hypothyroidism step 1'
	SupplementaryTableS8.xls	MVPA to hypothyroidism step 2	成功	MVPA to hypothyroidism step 2'
	SupplementaryTableS8.xls	MVPA to hyperthyroidism step 1	成功	MVPA to hyperthyroidism step 1'
	SupplementaryTableS8.xls	MVPA to hyperthyroidism step 2	成功	MVPA to hyperthyroidism step 2'
	SupplementaryTableS8.xls	MVPA to TSH step 1	成功	MVPA to TSH step 1'
	SupplementaryTableS8.xls	MVPA to TSH step 2	成功	MVPA to TSH step 2'
	SupplementaryTableS8.xls	MVPA to FT4 step 1	成功	MVPA to FT4 step 1'
	SupplementaryTableS8.xls	MVPA to FT4 step 2	成功	MVPA to FT4 step 2'
	SupplementaryTableS9.xls	Table S9 thyroid disease	成功	Table S9 thyroid disease'
	SupplementaryTableS9.xls	Table S9 thyroid hormone level	成功	Table S9 thyroid hormone level'

## Sheet: Table S3. Hypothyroidism
Table S3a.12 genetic instruments at p<5x10-8 and r2<0.001 for hypothyroidism in MR analysis.
SNP	effect_allele	other_allele	MAF	BETA	SE	P_value
rs75491569	C	T	0.1777	-0.2384	0.0367	8.25314e-11
rs78495697	C	T	0.1424	0.3157	0.0414	2.42895e-14
rs597808	G	A	0.2253	0.1801	0.0259	3.55909e-12
rs12449792	C	T	0.3168	0.1566	0.0281	2.50456e-08
rs11675342	C	T	0.3988	0.1604	0.025	1.39901e-10
rs143344027	G	A	0.9881	-0.5314	0.0827	1.3132e-10
rs111453031	G	A	0.994505	-0.8343	0.1521	4.12985e-08
rs1382879	C	T	0.3471	-0.1528	0.0255	2.07076e-09
rs148575660	G	A	0.994505	-0.7026	0.1179	2.5334e-09
rs2983514	G	A	0.7152	0.1541	0.0273	1.6548e-08
rs116878894	G	C	0.00641	0.7068	0.1203	4.22048e-09
rs7032019	G	A	0.7798	0.2481	0.0271	5.43671e-20

## Sheet: Table S3b.Hyperthyroidism
Table S3b.15 genetic instruments at p<5x10-8 and r2<0.001 for hyperthyroidism in MR analysis.
SNP	effect_allele	other_allele	MAF	BETA	SE	P_value
rs10799824	G	A	0.1726	0.2302	0.0398	7.29798e-09
rs148591245	G	A	0.005952	0.8361	0.1453	8.70008e-09
rs11038357	T	A	0.1653	0.2351	0.0354	3.11049e-11
rs117149089	C	T	0.006868	0.7393	0.1318	2.03198e-08
rs17477923	C	T	0.8274	-0.2447	0.034	6.15252e-13
rs8077245	G	T	0.7532	0.2054	0.033	4.83888e-10
rs6535864	G	A	0.141	0.6596	0.1174	1.92735e-08
rs1479560	G	T	0.3516	0.2569	0.0425	1.49683e-09
rs2046045	G	T	0.3613	0.3286	0.034	4.25841e-22
rs36119261	G	A	0.006868	0.8816	0.1391	2.32938e-10
rs66760320	C	T	0.2605	0.1924	0.0351	4.21779e-08
rs2983514	G	A	0.7152	-0.1992	0.0321	5.4486e-10
rs144569862	G	T	0.007784	0.5431	0.098	2.99315e-08
rs114322847	C	T	0.0087	0.6976	0.0979	1.03599e-12
rs925488	G	A	0.7743	0.1903	0.0333	1.09888e-08

## Sheet: Table S3c. TSH
Table S3c.45 genetic instruments at p<5x10-8 and r2<0.001 for TSH in MR analysis.
SNP	effect_allele	other_allele	MAF	BETA	SE	P_value
rs7529705	G	A	0.3439	0.0531	0.0064	1.06886e-16
rs10799824	G	A	0.1726	-0.1113	0.0085	3.55785e-39
rs334725	G	A	0.92399	0.1737	0.0147	3.21435e-32
rs75125154	G	A	0.8576	-0.1045	0.0114	4.87872e-20
rs12218610	C	T	0.1937	-0.0412	0.0067	7.78484e-10
rs4933466	G	A	0.5513	0.0395	0.0063	3.61416e-10
rs10883361	C	T	0.5041	0.0436	0.0061	8.83461e-13
rs12284404	G	A	0.1722	-0.0667	0.0069	4.17764e-22
rs11606837	C	T	0.3045	0.0392	0.006	6.43218e-11
rs9511147	G	C	0.7857	0.044	0.0065	1.29469e-11
rs368187	G	C	0.5916	0.0512	0.0061	4.7211e-17
rs1003150	T	A	0.8777	-0.0614	0.0103	2.50446e-09
rs2284736	G	A	0.4528	0.0436	0.0064	9.59171e-12
rs12893151	C	A	0.1795	-0.0624	0.0078	1.24419e-15
rs7156872	G	C	0.2125	0.0667	0.0076	1.68917e-18
rs17477923	C	T	0.8274	0.0826	0.0069	5.04085e-33
rs13329353	C	T	0.658	0.0614	0.0065	3.5151e-21
rs1045475	G	A	0.364	0.0489	0.0082	2.47021e-09
rs30217	C	T	0.7276	-0.0469	0.0063	9.73532e-14
rs58722186	C	T	0.2807	-0.0887	0.0065	2.12818e-42
rs199461	G	A	0.4125	0.0452	0.0074	1.00819e-09
rs1157994	G	A	0.03617	-0.0904	0.0155	5.46823e-09
rs1042673	G	A	0.4098	-0.0546	0.0061	3.52852e-19
rs11654194	G	A	0.2756	0.0467	0.0061	1.92206e-14
rs4804413	C	T	0.3654	0.0532	0.0062	9.43425e-18
rs13015993	G	A	0.6016	0.0818	0.0069	2.02549e-32
rs1203944	C	T	0.2775	-0.0509	0.0073	3.1113e-12
rs1663070	C	T	0.6708	-0.0463	0.007	3.7335e-11
rs28502438	C	T	0.772	0.0338	0.0061	3.00777e-08
rs59381142	G	A	0.2184	-0.058	0.0076	2.31896e-14
rs11732089	C	T	0.8104	0.115	0.0076	1.00261e-51
rs2359775	T	A	0.4679	-0.0772	0.0083	1.38863e-20
rs1479567	G	A	0.6332	0.1436	0.0062	1.11877e-118
rs1265091	C	T	0.1571	0.0571	0.0086	3.14675e-11
rs2396084	G	A	0.3631	-0.0921	0.0069	1.21956e-40
rs11755845	C	T	0.2001	-0.0725	0.0069	7.99952e-26
rs9497965	C	T	0.3782	0.0444	0.0062	7.99212e-13
rs753760	G	C	0.7166	0.1009	0.0066	9.21014e-53
rs2272642	G	A	0.864	0.0442	0.0079	2.20702e-08
rs2439301	G	A	0.2404	-0.0587	0.0076	1.13015e-14
rs10957494	G	A	0.5911	-0.0402	0.0066	1.12271e-09
rs118039499	C	A	0.992216	0.1837	0.024	1.9457e-14
rs10814915	C	T	0.5417	0.0421	0.0061	5.14058e-12
rs9298749	C	A	0.473	-0.0393	0.0064	8.21974e-10
rs544873	G	A	0.3897	0.05	0.0063	2.07953e-15

## Sheet: Table S3d. FT4
Table S3d.24 genetic instruments at p<5x10-8 and r2<0.001 for FT4 in MR analysis.
SNP	effect_allele	other_allele	MAF	BETA	SE	P_value
rs2235544	C	A	0.4432	0.1387	0.0065	4.991e-101
rs951366	C	T	0.647	0.0367	0.0067	4.31104e-08
rs72783371	C	A	0.8974	0.0671	0.0121	2.93191e-08
rs11039355	C	T	0.283	-0.0385	0.007	3.79791e-08
rs4149056	C	T	0.8773	-0.0506	0.0089	1.30512e-08
rs225014	C	T	0.5788	0.0535	0.0067	1.40437e-15
rs11626434	G	C	0.3741	0.0583	0.0069	2.93116e-17
rs12907106	G	C	0.457	-0.0407	0.0074	3.79791e-08
rs8063103	G	C	0.8457	-0.0522	0.0092	1.39572e-08
rs35799415	C	T	0.6616	0.0485	0.0068	9.86675e-13
rs113107469	C	T	0.01465	0.1996	0.022	1.16075e-19
rs56069042	G	A	0.98031	0.1061	0.0186	1.16821e-08
rs4954192	C	T	0.6593	-0.0409	0.0071	8.38336e-09
rs6785807	G	A	0.1177	-0.059	0.0093	2.2375e-10
rs112649654	G	T	0.96383	-0.1158	0.0114	3.05604e-24
rs10946313	C	T	0.56	0.0455	0.0068	2.21383e-11
rs9356988	G	A	0.3901	-0.051	0.0073	2.82227e-12
rs73405691	G	A	0.91621	0.0556	0.0098	1.39934e-08
rs17789218	C	T	0.8832	-0.074	0.0082	1.80699e-19
rs67583169	G	C	0.6763	0.0613	0.0095	1.09924e-10
rs10119187	C	T	0.8118	0.0497	0.0085	5.00341e-09
rs10739496	C	T	0.7843	0.0777	0.0068	3.0839e-30
rs10818937	C	T	0.2079	-0.0475	0.007	1.15514e-11
rs4842131	C	T	0.5023	-0.1037	0.0075	1.75989e-43

## Sheet: Table S3e. LST
Table S3e.116 genetic instruments at p<5x10-8 and r2<0.001 for LST in MR analysis.
SNP	effect_allele	other_allele	MAF	BETA	SE	P_value
rs197439	A	G	0.6007	-0.0259	0.0039	3.12e-11
rs61813324	T	C	0.1361	0.031	0.0057	5.37e-08
rs35039375	A	G	0.9082	-0.0411	0.0066	4.75e-10
rs58087899	A	G	0.4556	-0.0222	0.004	2.86e-08
rs11587591	A	G	0.7344	0.0219	0.0039	1.96e-08
rs6674314	A	G	0.8134	0.0274	0.0049	2.25e-08
rs1736523	C	G	0.5544	0.0216	0.0039	3.05e-08
rs3791033	T	C	0.669	0.0331	0.0041	6.85e-16
rs10889193	A	C	0.5547	0.0243	0.0039	4.64e-10
rs71658797	A	T	0.1223	0.0373	0.0058	1.27e-10
rs12062845	A	C	0.2158	0.0281	0.0042	2.22e-11
rs4311996	A	T	0.3873	-0.0217	0.0039	2.64e-08
rs841020	T	C	0.1923	0.0269	0.0044	9.74e-10
rs3781412	A	G	0.6005	-0.0208	0.0036	7.57e-09
rs12251016	A	T	0.6563	-0.0381	0.004	1.65e-21
rs1017550	A	G	0.5864	0.0196	0.0035	2.14e-08
rs68049022	T	C	0.7981	0.0314	0.0048	6.08e-11
rs4604890	T	C	0.1867	0.034	0.0049	3.96e-12
rs10898811	A	T	0.447	-0.0217	0.0039	2.64e-08
rs1391954	T	G	0.4439	0.0245	0.004	9.07e-10
rs474252	C	G	0.3909	-0.0218	0.0038	9.65e-09
rs7969719	T	C	0.3131	0.0271	0.0037	2.4e-13
rs73405293	A	G	0.147	-0.0308	0.0054	1.17e-08
rs4148862	A	C	0.2855	-0.0257	0.0042	9.41e-10
rs10772643	T	C	0.8923	-0.0385	0.0062	5.31e-10
rs74996610	C	G	0.9545	-0.0513	0.0093	3.47e-08
rs3759344	A	G	0.1063	0.0452	0.0062	3.09e-13
rs7991062	C	G	0.6577	-0.0335	0.0041	3.07e-16
rs657412	T	G	0.1047	-0.033	0.0058	1.27e-08
rs10400776	A	C	0.2593	-0.0259	0.0044	3.95e-09
rs12324720	A	G	0.1756	-0.0271	0.0046	3.83e-09
rs56151256	A	C	0.7498	0.0285	0.0044	9.34e-11
rs2667382	A	T	0.4719	0.0224	0.0039	9.27e-09
rs11074658	T	C	0.5913	-0.0239	0.0039	8.89e-10
rs9929899	A	C	0.3814	-0.0253	0.0039	8.75e-11
rs62068672	T	C	0.798	0.0263	0.0048	4.27e-08
rs9915831	A	G	0.4052	0.0253	0.0039	8.75e-11
rs73420302	C	G	0.1785	-0.03	0.0051	4.04e-09
rs12962050	A	G	0.647	-0.0234	0.0036	8.03e-11
rs78451709	T	C	0.7954	-0.0277	0.0048	7.89e-09
rs3810155	C	G	0.3648	0.0284	0.004	1.25e-12
rs10402308	A	G	0.1801	0.0284	0.005	1.35e-08
rs12463321	A	G	0.1478	-0.0317	0.0055	8.23e-09
rs6857	T	C	0.1689	-0.0369	0.0047	4.13e-15
rs2309838	T	C	0.5983	0.0266	0.0035	2.96e-14
rs62151809	T	C	0.4526	0.0228	0.0039	5.03e-09
rs6727997	A	G	0.3445	-0.0208	0.0037	1.89e-08
rs13017586	A	G	0.8493	-0.0401	0.0054	1.12e-13
rs114590429	A	C	0.1157	0.0376	0.006	3.69e-10
rs12617870	T	G	0.5377	0.0263	0.0035	5.72e-14
rs36079846	T	C	0.5205	-0.0239	0.0038	3.19e-10
rs2738284	A	G	0.3291	-0.0215	0.0037	6.22e-09
rs62131183	A	G	0.0469	-0.0539	0.0091	3.16e-09
rs10469911	T	C	0.6825	0.0204	0.0037	3.52e-08
rs10189857	A	G	0.5653	-0.0274	0.0035	4.93e-15
rs6102913	T	C	0.4736	-0.0193	0.0035	3.5e-08
rs6031972	T	C	0.5236	-0.0225	0.0038	3.2e-09
rs17801257	A	G	0.1247	-0.0292	0.0053	3.6e-08
rs6010651	A	C	0.6201	0.0235	0.004	4.23e-09
rs469565	T	C	0.7735	-0.0259	0.0046	1.8e-08
rs9867121	A	C	0.1829	-0.0317	0.005	2.3e-10
rs7627290	A	G	0.5413	-0.0231	0.0039	3.16e-09
rs7615206	T	C	0.5703	-0.0345	0.0035	6.38e-23
rs76267866	A	T	0.7923	-0.0297	0.0047	2.63e-10
rs62244886	C	G	0.6038	0.0239	0.0039	8.89e-10
rs7430216	T	C	0.2227	0.025	0.0042	2.64e-09
rs7616518	A	G	0.4499	0.0196	0.0035	2.14e-08
rs13089152	T	C	0.6691	-0.0234	0.0041	1.15e-08
rs1375561	T	C	0.6534	0.0232	0.0037	3.6e-10
rs8178591	T	C	0.2618	0.0231	0.0039	3.16e-09
rs13107325	T	C	0.0744	0.0404	0.0067	1.64e-09
rs4460001	A	C	0.4324	-0.0193	0.0035	3.5e-08
rs61166637	C	G	0.6711	0.0242	0.0043	1.82e-08
rs16896229	T	C	0.1357	0.03	0.0051	4.04e-09
rs10222987	A	G	0.6355	-0.0209	0.0036	6.42e-09
rs743699	A	G	0.7433	-0.0267	0.0044	1.29e-09
rs11097237	A	C	0.1992	0.0291	0.0048	1.34e-09
rs396321	T	C	0.5128	-0.0213	0.0035	1.16e-09
rs10059100	A	G	0.6074	-0.0215	0.0039	3.53e-08
rs10041724	T	C	0.8071	0.0249	0.0044	1.52e-08
rs113838095	T	C	0.6684	-0.0321	0.0043	8.32e-14
rs2964252	A	G	0.3158	-0.0235	0.0037	2.13e-10
rs6893149	A	G	0.8118	0.0302	0.0044	6.71e-12
rs12188899	A	G	0.797	-0.0274	0.0048	1.14e-08
rs66723933	A	C	0.1743	-0.028	0.0051	4.01e-08
rs1986212	T	C	0.4728	0.0312	0.0038	2.2e-16
rs993884	T	C	0.6328	-0.0218	0.004	5.04e-08
rs364789	A	G	0.7568	0.0275	0.0044	4.1e-10
rs6556840	A	G	0.3366	0.0204	0.0037	3.52e-08
rs249960	A	G	0.8178	0.0298	0.005	2.52e-09
rs78394231	T	C	0.9015	-0.0381	0.0065	4.59e-09
rs12206846	A	G	0.4054	0.0199	0.0036	3.24e-08
rs2473977	A	T	0.3862	0.0195	0.0036	6.07e-08
rs558134	T	C	0.3835	-0.0225	0.0036	4.1e-10
rs1188887	T	C	0.6673	0.0258	0.0041	3.12e-10
rs58541850	A	G	0.0585	0.0522	0.0082	1.94e-10
rs9278004	A	G	0.1487	0.0394	0.0057	4.77e-12
rs6457816	T	C	0.9343	-0.0414	0.007	3.33e-09
rs12214364	T	G	0.5869	-0.0197	0.0036	4.44e-08
rs2529484	C	G	0.3515	0.0221	0.0036	8.31e-10
rs13235840	A	T	0.8186	-0.0313	0.005	3.85e-10
rs17621391	T	C	0.7351	0.0243	0.0041	3.09e-09
rs76602404	T	C	0.2194	-0.0266	0.0049	5.68e-08
rs56316093	C	G	0.7826	-0.0267	0.0046	6.46e-09
rs10253861	A	G	0.5514	-0.0198	0.0035	1.54e-08
rs11972285	A	G	0.8456	0.0384	0.0056	7.03e-12
rs4840525	A	C	0.4969	0.0225	0.0038	3.2e-09
rs1362910	A	G	0.4188	0.0253	0.0035	4.88e-13
rs421151	A	G	0.9161	-0.036	0.0063	1.1e-08
rs12678836	A	C	0.424	0.0232	0.0035	3.39e-11
rs72671494	T	C	0.8595	-0.0349	0.0056	4.6e-10
rs10739499	C	G	0.3377	0.0249	0.0037	1.7e-11
rs13301354	T	C	0.3769	-0.0211	0.0037	1.18e-08
rs28458909	T	C	0.1229	0.0364	0.0059	6.85e-10
rs2783992	T	C	0.5385	-0.0242	0.0038	1.91e-10
rs66550110	A	G	0.0635	0.0491	0.0079	5.13e-10

## Sheet: Table S3f. MVPA
Table S3f.16 genetic instruments at p<5x10-8 and r2<0.001 for MVPA in MR analysis.
SNP	effect_allele	other_allele	MAF	BETA	SE	P_value
rs6427178	A	G	0.5318	0.0229	0.0041	2.33e-08
rs12357890	A	G	0.4431	0.0225	0.0041	4.07e-08
rs568546	T	C	0.5206	0.0237	0.0041	7.45e-09
rs9420	A	G	0.3367	-0.0184	0.0033	2.46e-08
rs1625595	T	C	0.4748	-0.0213	0.0032	2.81e-11
rs385301	T	C	0.2637	-0.0284	0.0047	1.52e-09
rs9903845	A	C	0.3104	-0.02	0.0034	4.04e-09
rs1160545	T	C	0.4025	0.0249	0.0041	1.25e-09
rs2668196	A	T	0.1908	-0.0227	0.004	1.39e-08
rs336620	C	G	0.3016	0.0243	0.0044	3.34e-08
rs7613360	T	C	0.3963	-0.0247	0.0042	4.08e-09
rs1691471	T	C	0.3759	0.0379	0.0042	1.82e-19
rs4865512	A	G	0.6124	0.024	0.0042	1.1e-08
rs4352559	T	C	0.4964	0.018	0.0032	1.86e-08
rs13201721	T	C	0.7364	0.0255	0.004	1.83e-10
rs370935521	T	C	0.0926	0.0434	0.0075	7.18e-09

## Sheet: hypothyroidism to LST step 1
Table S4.Instrumental variables used in the MR analysis of the association between thyroid-related traits and PA/SB phenotypes
Hypothyroidism (exposure)	SNP	Step	Effect allele	Other allele	MAF	Exposure (Hypothyroidism)				Outcome (LST)				R2	F-statistic	Steiger filtering results	Steiger p-value
						Beta	SE	P-value	Samplesize	Beta	SE	P-value	Samplesize
1	rs111453031	1	G	A	0.994505	-0.8343	0.1521	4.13e-08	53423	-0.0061	0.0188	0.7474	526725	0.000216399	11.5628	TRUE	2.93507e-07
2	rs11675342	1	C	T	0.3988	0.1604	0.025	1.4e-10	53423	0.0009	0.0035	0.8072	526725	0.00213505	114.301	TRUE	1.59356e-09
3	rs12449792	1	C	T	0.3168	0.1566	0.0281	2.5e-08	53423	0.0038	0.0036	0.2945	526725	0.00163447	87.4578	TRUE	6.05963e-07
4	rs1382879	1	C	T	0.3471	-0.1528	0.0255	2.07e-09	53423	-0.0005	0.0035	0.8924	526725	0.00179545	96.0873	TRUE	1.46535e-08
5	rs143344027	1	G	A	0.9881	-0.5314	0.0827	1.31e-10	53423	0.0108	0.0119	0.362	526725	0.000347417	18.5658	TRUE	5.02299e-09
6	rs148575660	1	G	A	0.994505	-0.7026	0.1179	2.53e-09	53423	-0.0174	0.0179	0.3321	526725	0.00019799	10.5789	TRUE	7.3401e-08
7	rs2983514	1	G	A	0.7152	0.1541	0.0273	1.65e-08	53423	-0.0003	0.0037	0.9316	526725	0.00153312	82.0265	TRUE	8.6345e-08
8	rs597808	1	G	A	0.2253	0.1801	0.0259	3.56e-12	53423	0.0018	0.0039	0.6468	526725	0.00189142	101.233	TRUE	8.8924e-11
9	rs7032019	1	G	A	0.7798	0.2481	0.0271	5.44e-20	53423	-0.0004	0.0037	0.9087	526725	0.00337482	180.897	TRUE	3.68426e-18
10	rs75491569	1	C	T	0.1777	-0.2384	0.0367	8.25e-11	53423	0.0005	0.0053	0.9288	526725	0.00195808	104.808	TRUE	7.26912e-10
11	rs78495697	1	C	T	0.1424	0.3157	0.0414	2.43e-14	53423	0.0079	0.0067	0.241	526725	0.00254396	136.247	TRUE	4.95505e-12

## Sheet: hypothyroidism to MVPA step 1
Table S4.Instrumental variables used in the MR analysis of the association between thyroid-related traits and PA/SB phenotypes
Hypothyroidism (exposure)	SNP	Step	Effect allele	Other allele	MAF	Exposure (Hypothyroidism)				Outcome (MVPA)				R2	F-statistic	Steiger filtering results	Steiger p-value
						Beta	SE	P-value	Samplesize	Beta	SE	P-value	Samplesize
1	rs111453031	1	G	A	0.994505	-0.8343	0.1521	4.13e-08	53423	0.025	0.0201	0.2126	608595	0.000216399	11.5628	TRUE	9.32444e-07
2	rs11675342	1	C	T	0.3988	0.1604	0.025	1.4e-10	53423	-0.0009	0.0032	0.7829	608595	0.00213505	114.301	TRUE	1.27155e-09
3	rs12449792	1	C	T	0.3168	0.1566	0.0281	2.5e-08	53423	-0.0125	0.0033	0.0001246	608595	0.00163447	87.4578	TRUE	1.98292e-05
4	rs1382879	1	C	T	0.3471	-0.1528	0.0255	2.07e-09	53423	0.0092	0.0032	0.004354	608595	0.00179545	96.0873	TRUE	8.31076e-07
5	rs143344027	1	G	A	0.9881	-0.5314	0.0827	1.31e-10	53423	-0.0037	0.0126	0.7723	608595	0.000347417	18.5658	TRUE	1.2271e-09
6	rs148575660	1	G	A	0.994505	-0.7026	0.1179	2.53e-09	53423	0.0044	0.019	0.817	608595	0.00019799	10.5789	TRUE	1.62965e-08
7	rs2983514	1	G	A	0.7152	0.1541	0.0273	1.65e-08	53423	-0.0027	0.0034	0.4274	608595	0.00153312	82.0265	TRUE	2.14877e-07
8	rs597808	1	G	A	0.2253	0.1801	0.0259	3.56e-12	53423	0.0074	0.0041	0.0682	608595	0.00189142	101.233	TRUE	7.58206e-10
9	rs7032019	1	G	A	0.7798	0.2481	0.0271	5.44e-20	53423	-0.0017	0.0033	0.6035	608595	0.00337482	180.897	TRUE	6.18218e-18
10	rs75491569	1	C	T	0.1777	-0.2384	0.0367	8.25e-11	53423	-0.0082	0.0056	0.1414	608595	0.00195808	104.808	TRUE	6.19224e-09
11	rs78495697	1	C	T	0.1424	0.3157	0.0414	2.43e-14	53423	-0.0063	0.0071	0.3744	608595	0.00254396	136.247	TRUE	1.689e-12

## Sheet: hypothyroidism to MVPA step 3
Table S4.Instrumental variables used in the MR analysis of the association between thyroid-related traits and PA/SB phenotypes
Hypothyroidism (exposure)	SNP	Step	Effect allele	Other allele	MAF	Exposure (Hypothyroidism)				Outcome (MVPA)				R2	F-statistic	Steiger filtering results	Steiger p-value
						Beta	SE	P-value	Samplesize	Beta	SE	P-value	Samplesize
1	rs111453031	3	G	A	0.994505	-0.8343	0.1521	4.13e-08	53423	0.025	0.0201	0.2126	608595	0.000216399	11.5628	TRUE	9.32444e-07
2	rs11675342	3	C	T	0.3988	0.1604	0.025	1.4e-10	53423	-0.0009	0.0032	0.7829	608595	0.00213505	114.301	TRUE	1.27155e-09
3	rs1382879	3	C	T	0.3471	-0.1528	0.0255	2.07e-09	53423	0.0092	0.0032	0.004354	608595	0.00179545	96.0873	TRUE	8.31076e-07
4	rs143344027	3	G	A	0.9881	-0.5314	0.0827	1.31e-10	53423	-0.0037	0.0126	0.7723	608595	0.000347417	18.5658	TRUE	1.2271e-09
5	rs148575660	3	G	A	0.994505	-0.7026	0.1179	2.53e-09	53423	0.0044	0.019	0.817	608595	0.00019799	10.5789	TRUE	1.62965e-08
6	rs2983514	3	G	A	0.7152	0.1541	0.0273	1.65e-08	53423	-0.0027	0.0034	0.4274	608595	0.00153312	82.0265	TRUE	2.14877e-07
7	rs597808	3	G	A	0.2253	0.1801	0.0259	3.56e-12	53423	0.0074	0.0041	0.0682	608595	0.00189142	101.233	TRUE	7.58206e-10
8	rs7032019	3	G	A	0.7798	0.2481	0.0271	5.44e-20	53423	-0.0017	0.0033	0.6035	608595	0.00337482	180.897	TRUE	6.18218e-18
9	rs75491569	3	C	T	0.1777	-0.2384	0.0367	8.25e-11	53423	-0.0082	0.0056	0.1414	608595	0.00195808	104.808	TRUE	6.19224e-09
10	rs78495697	3	C	T	0.1424	0.3157	0.0414	2.43e-14	53423	-0.0063	0.0071	0.3744	608595	0.00254396	136.247	TRUE	1.689e-12

[truncated: 33 more sheets: hyperthyroidism to LST step 1, hyperthyroidism to MVPA step 1, TSH to LST step 1, TSH to LST step 3, TSH to MVPA step 1, TSH to MVPA step 3, TSH to MVPA step 4, FT4 to LST step1, FT4 to LST step3, FT4 to LST step4, FT4 to MVPA step1, FT4 to MVPA step 4, Table S5, Table S6. TSH, bmi to LST, Table S7, LST to hypothyroidism step 1, LST to hypothyroidism step 2, LST to hyperthyroidism step 1, LST to hyperthyroidism step 2, LST to TSH step 1 …]
